# Supplementary material for: Investigation of a SARS-CoV-2 Outbreak at an Automotive Manufacturing Site in England
Source: Int J Environ Res Public Health. 2022 May 24;19(11):6400. doi: 10.3390/ijerph19116400 (PMC9180680; doi:10.3390/ijerph19116400)
Supplement: Supplementary file 1 [file ijerph-19-06400-s001.zip]

Archive with 1 entries (1 files):
- ijerph-1702189-supplementary.pdf
